# Supplementary material for: Therapeutic Monoclonal Antibodies against Cancer: Present and Future
Source: Cells. 2023 Dec 14;12(24):2837. doi: 10.3390/cells12242837 (PMC10741644; doi:10.3390/cells12242837)
Supplement: Supplementary file 1 [file cells-12-02837-s001.zip]

Archive with 1 entries (1 files):
- cells-2761262-supplementary.pdf
